# Supplementary material for: An Autobioluminescent Method for Evaluating In Vitro and In Vivo Growth of Rhodococcus equi
Source: Microbiol Spectr. 2022 May 31;10(3):e00758-22. doi: 10.1128/spectrum.00758-22 (PMC9241598; doi:10.1128/spectrum.00758-22)
Supplement: SUPPLEMENTAL FILE 2 — Supplemental material. Download spectrum.00758-22-s0002.xlsx, XLSX file, 0.03 MB [file spectrum.00758-22-s0002.xlsx]

## Sheet: Fig. 1A_raw data
RLU							Bacterial count
YSNR1_30℃							YSNR1_30℃
	6h	9h	12h	24h	48h			6h	9h	12h	24h	48h
	1387	4915	15645	17240	8941			1160000	7700000	93000000	590000000	480000000
	1362	5012	15572	16452	8679			1550000	8700000	104000000	470000000	460000000
	1393	4904	16004	16517	8761			1350000	8200000	70000000	480000000	460000000
	1440	5095	15809	16562	8886		Average	1.35333e+06	8200000	89000000	5.13333e+08	4.66667e+08
Average	1395.5	4981.5	15757.5	16692.8	8816.75
YSNR1_37℃							YSNR1_37℃
	6h	9h	12h	24h	48h			6h	9h	12h	24h	48h
	1721	8811	17861	16390	6696			1750000	12000000	183000000	580000000	450000000
	1755	9391	21694	19861	6748			1510000	17700000	170000000	600000000	550000000
	1832	9356	21983	20219	6723			1920000	14800000	150000000	500000000	510000000
	1791	9267	21639	20330	6682		Average	1.72667e+06	1.48333e+07	1.67667e+08	560000000	5.03333e+08
Average	1774.75	9206.25	20794.2	19200	6712.25
YSNR2_30℃							YSNR2_30℃
	6h	9h	12h	24h	48h			6h	9h	12h	24h	48h
	1788	5329	17394	16548	7819			1170000	9700000	140000000	500000000	300000000
	1779	5333	20465	19271	7613			1280000	8200000	140000000	430000000	340000000
	1790	5433	20943	19680	7878			1270000	10000000	146000000	410000000	380000000
	1842	5253	20963	19791	7602		Average	1240000	9300000	142000000	4.46667e+08	340000000
Average	1799.75	5337	19941.2	18822.5	7728
YSNR2_37℃							YSNR2_37℃
	6h	9h	12h	24h	48h			6h	9h	12h	24h	48h
	2085	9838	17956	17057	6002			1800000	20300000	158000000	440000000	650000000
	2113	10154	22244	20366	5929			1970000	17500000	170000000	450000000	590000000
	2143	9953	22582	20481	6018			1700000	17200000	153000000	460000000	450000000
	2090	10083	21682	20776	6069		Average	1.82333e+06	1.83333e+07	1.60333e+08	450000000	5.63333e+08
Average	2107.75	10007	21116	19670	6004.5

## Sheet: Fig. 1B_raw_data
RLU
		30℃_pH6.5				30℃_pH8.0				37℃_pH6.5				37℃_pH8.0
		YSNR1	YSNR2			YSNR1	YSNR2			YSNR1	YSNR2			YSNR1	YSNR2
		23855	24535			19897	23693			12680	14397			9578	9522
		27534	25442			20098	20892			12044	12031			10339	9951
		22736	21192			14303	17677			12448	12971			9972	8965
	AVERAGE	24708.3	23723		AVERAGE	18099.3	20754		AVERAGE	12390.7	13133		AVERAGE	9963	9479.33
	STDEV	2510.25	2238.33		STDEV	3289.26	3010.37		STDEV	321.853	1191.29		STDEV	380.58	494.383

## Sheet: Fig. 1C_raw_data
Bacterial count
		30℃_pH6.5				30℃_pH8.0				37℃_pH6.5				37℃_pH8.0
		YSNR1	YSNR2			YSNR1	YSNR2			YSNR1	YSNR2			YSNR1	YSNR2
		468000000	366000000			191000000	188000000			280000000	250000000			170000000	494000000
		356000000	410000000			268000000	201000000			278000000	214000000			296000000	514000000
		400000000	302000000			312000000	215000000			270000000	187000000			190000000	450000000
	AVERAGE	408000000	3.59333e+08		AVERAGE	257000000	2.01333e+08		AVERAGE	276000000	217000000		AVERAGE	2.18667e+08	486000000
	STDEV	5.64269e+07	5.43078e+07		STDEV	6.12454e+07	1.35031e+07		STDEV	5.2915e+06	3.1607e+07		STDEV	6.77151e+07	3.27414e+07

## Sheet: Fig. 1D_raw_data
RLU
	24h				48h
		YSNR1	YSNR2			YSNR1	YSNR2
		1221	55			738	19
		2131	57			914	21
		1638	43			851	15
	AVERAGE	1663.33	51.6667		AVERAGE	834.333	18.3333
	STDEV	455.529	7.57188		STDEV	89.1759	3.05505

## Sheet: Fig. 3A_raw_data
RLU
	30℃_pH6.5					30℃_pH8.0					37℃_pH6.5					37℃_pH8.0
		YSNR3	YSNR4	YSNR5			YSNR3	YSNR4	YSNR5			YSNR3	YSNR4	YSNR5			YSNR3	YSNR4	YSNR5
		17316	14479	4978			23525	15350	8923			12990	4954	11946			9276	3991	3991
		18529	17100	5077			18067	20098	8448			14143	4812	10484			10150	4497	3675
		18093	12207	4496			15858	14303	6236			14796	5438	11134			9462	4312	3400
	AVERAGE	17979.3	14595.3	4850.33		AVERAGE	19150	16583.7	7869		AVERAGE	13976.3	5068	11188		AVERAGE	9629.33	4266.67	3688.67
	STDEV	614.437	2448.57	310.828		STDEV	3946.57	3088.2	1434.02		STDEV	914.463	328.201	732.494		STDEV	460.401	256.028	295.737
	30℃_pH6.5					30℃_pH8.0					37℃_pH6.5					37℃_pH8.0
		YSNR6	YSNR7	YSNR8			YSNR6	YSNR7	YSNR8			YSNR6	YSNR7	YSNR8			YSNR6	YSNR7	YSNR8
		18598	15466	3597			16920	18244	5697			11812	5946	1123			10666	4491	1547
		18457	12725	3786			18134	13246	5729			13386	4058	897			9246	4497	1551
		19228	5787	2805			15560	5678	4131			14081	2969	1088			8851	1607	1533
	AVERAGE	18761	11326	3396		AVERAGE	16871.3	12389.3	5185.67		AVERAGE	13093	4324.33	1036		AVERAGE	9587.67	3531.67	1543.67
	STDEV	410.533	4988.85	520.472		STDEV	1287.69	6326.65	913.508		STDEV	1162.53	1506.26	121.643		STDEV	954.52	1666.81	9.45163

## Sheet: Fig. 3B_raw_data
Bacterial count
		30℃_pH6.5							30℃_pH8.0							37℃_pH6.5							37℃_pH8.0
		YSNR3	YSNR4	YSNR5	YSNR6	YSNR7	YSNR8		YSNR3	YSNR4	YSNR5	YSNR6	YSNR7	YSNR8		YSNR3	YSNR4	YSNR5	YSNR6	YSNR7	YSNR8		YSNR3	YSNR4	YSNR5	YSNR6	YSNR7	YSNR8
		260000000	192000000	240000000	348000000	297000000	238000000		178000000	170000000	114000000	280000000	288000000	234000000		342000000	322000000	508000000	274000000	284000000	206000000		342000000	236000000	184000000	196000000	238000000	252000000
		340000000	191000000	225000000	352000000	224000000	366000000		136000000	125000000	176000000	212000000	320000000	222000000		328000000	328000000	510000000	290000000	296000000	260000000		216000000	250000000	200000000	157000000	310000000	144000000
		360000000	131000000	252000000	384000000	328000000	265000000		102000000	152000000	118000000	282000000	320000000	265000000		310000000	360000000	496000000	296000000	292000000	330000000		292000000	219000000	300000000	153000000	170000000	182000000
	AVERAGE	320000000	1.71333e+08	239000000	3.61333e+08	283000000	2.89667e+08		1.38667e+08	149000000	136000000	258000000	3.09333e+08	2.40333e+08		3.26667e+08	3.36667e+08	5.04667e+08	2.86667e+08	2.90667e+08	2.65333e+08		2.83333e+08	235000000	228000000	1.68667e+08	2.39333e+08	1.92667e+08
	STDEV	5.2915e+07	3.49333e+07	1.35277e+07	1.97315e+07	5.33948e+07	6.7471e+07		3.80701e+07	2.26495e+07	3.46987e+07	3.98497e+07	1.84752e+07	2.21886e+07		1.60416e+07	2.04287e+07	7.57188e+06	1.13725e+07	6.1101e+06	6.21718e+07		6.34455e+07	1.55242e+07	6.28649e+07	2.37557e+07	7.00095e+07	5.47844e+07

## Sheet: Fig. 3C_raw_data
RLU
	24h
		YSNR3	YSNR4	YSNR5	YSNR6	YSNR7	YSNR8
		880	510	1593	58	35	20
		941	546	1723	88	51	45
		784	637	1614	54	48	13
	AVERAGE	868.333	564.333	1643.33	66.6667	44.6667	26
	STDEV	79.1475	65.4548	69.7878	18.5831	8.5049	16.8226
	48h
		YSNR3	YSNR4	YSNR5	YSNR6	YSNR7	YSNR8
		756	274	960	17	21	25
		782	338	966	53	38	9
		775	359	1167	23	13	11
	AVERAGE	771	323.667	1031	31	24	15
	STDEV	13.4536	44.2757	117.818	19.2873	12.7671	8.7178

## Sheet: Fig. 4A_raw_data
RLU
	30℃_pH6.5						30℃_pH8.0						37℃_pH6.5						37℃_pH8.0
		YSNR1	YSNR9	YSNR3	YSNR10			YSNR1	YSNR9	YSNR3	YSNR10			YSNR1	YSNR9	YSNR3	YSNR10			YSNR1	YSNR9	YSNR3	YSNR10
		23855	21298	17316	14939			19897	19897	23525	15510			12680	14477	12990	11010			9578	8297	9276	7506
		27534	21115	18529	14987			20098	18638	18067	16500			12044	11035	14143	11345			10339	8618	10150	8291
		22736	17572	18093	13695			14303	12226	15858	13989			12448	11722	14796	11883			9972	8111	9462	7512
	AVERAGE	24708.3	19995	17979.3	14540.3		AVERAGE	18099.3	16920.3	19150	15333		AVERAGE	12390.7	12411.3	13976.3	11412.7		AVERAGE	9963	8342	9629.33	7769.67
	STDEV	2510.25	2100.37	614.437	732.473		STDEV	3289.26	4113.86	3946.57	1264.82		STDEV	321.853	1821.6	914.463	440.416		STDEV	380.58	256.478	460.401	451.498
	30℃_pH6.5						30℃_pH8.0						37℃_pH6.5						37℃_pH8.0
		YSNR2	YSNR11	YSNR6	YSNR12			YSNR2	YSNR11	YSNR6	YSNR12			YSNR2	YSNR11	YSNR6	YSNR12			YSNR2	YSNR11	YSNR6	YSNR12
		24535	6382	18598	15209			23693	6072	16920	17180			14379	3934	11812	9700			9522	2401	10666	6245
		25442	4572	18457	16067			20982	4259	18134	15563			12031	2336	13386	10877			9951	1550	9246	7158
		21192	3144	19228	13954			17677	2116	15560	13479			12971	1687	14081	10987			8965	1169	8851	6948
	AVERAGE	23723	4699.33	18761	15076.7		AVERAGE	20784	4149	16871.3	15407.3		AVERAGE	13127	2652.33	13093	10521.3		AVERAGE	9479.33	1706.67	9587.67	6783.67
	STDEV	2238.33	1622.75	410.533	1062.7		STDEV	3012.88	1980.29	1287.69	1855.4		STDEV	1181.75	1156.42	1162.53	713.419		STDEV	494.383	630.765	954.52	478.17

## Sheet: Fig. 4B_raw_data
Bacterial count
		30℃_pH6.5					30℃_pH8.0					37℃_pH6.5					37℃_pH8.0
		YSNR9	YSNR10	YSNR11	YSNR12		YSNR9	YSNR10	YSNR11	YSNR12		YSNR9	YSNR10	YSNR11	YSNR12		YSNR9	YSNR10	YSNR11	YSNR12
		234000000	338000000	320000000	232000000		180000000	146000000	236000000	526000000		320000000	382000000	310000000	162000000		246000000	200000000	274000000	200000000
		160000000	400000000	388000000	168000000		141000000	294000000	237000000	446000000		264000000	292000000	244000000	138000000		222000000	174000000	200000000	230000000
		234000000	374000000	280000000	220000000		202000000	214000000	175000000	172000000		282000000	320000000	372000000	117000000		236000000	196000000	284000000	186000000
	AVERAGE	2.09333e+08	3.70667e+08	3.29333e+08	2.06667e+08		1.74333e+08	218000000	216000000	3.81333e+08		2.88667e+08	3.31333e+08	3.08667e+08	139000000		2.34667e+08	190000000	2.52667e+08	2.05333e+08
	STDEV	4.27239e+07	3.11341e+07	5.46016e+07	3.40196e+07		3.08923e+07	7.4081e+07	3.55106e+07	1.85648e+08		2.8589e+07	4.60579e+07	6.40104e+07	2.25167e+07		1.20554e+07	14000000	4.58839e+07	2.24796e+07

## Sheet: Fig. 4C_raw_data
RLU
	24h						48h
		YSNR1	YSNR2	YSNR9	YSNR11			YSNR1	YSNR2	YSNR9	YSNR11
		1221	55	1963	20			738	19	1420	12
		2131	57	1669	46			914	21	1168	13
		1638	43	1883	36			851	15	1447	14
	AVERAGE	1663.33	51.6667	1838.33	34		AVERAGE	834.333	18.3333	1345	13
	STDEV	455.529	7.57188	152.004	13.1149		STDEV	89.1759	3.05505	153.88	1
	24h						48h
		YSNR3	YSNR6	YSNR10	YSNR12			YSNR3	YSNR6	YSNR10	YSNR12
		880	58	1722	53			756	17	1424	16
		941	88	2158	58			782	53	1534	29
		784	54	1686	55			775	23	1270	23
	AVERAGE	868.333	66.6667	1855.33	55.3333		AVERAGE	771	31	1409.33	22.6667
	STDEV	79.1475	18.5831	262.734	2.51661		STDEV	13.4536	19.2873	132.61	6.50641

[truncated: 2 more sheets: Fig. S1_raw_data, Fig. S2_raw_data]
